# Supplementary material for: The origin, evolution and functional divergence of HOOKLESS1 in plants
Source: Commun Biol. 2023 Apr 26;6:460. doi: 10.1038/s42003-023-04849-4 (PMC10133230; doi:10.1038/s42003-023-04849-4)
Supplement: Supplementary file 5 — Supplementary Data 2 [file 42003_2023_4849_MOESM5_ESM.xlsx]

## Sheet: Primers used in this study
Primers used in this study
For qRT-PCR assay
		Primer name	Primer sequence
		ACT7 qF	AGGCACCTCTTAACCCTAAAGC
		ACT7 qR	GGACAACGGAATCTCTCAGC
		FT qF	TTCCAAGTCCTAGCAACCCTCACC
		FT qR	TTCTTCCTCCGCAGCCACTCTC
		HLS1 qF	CTCCTTTTCACAGGAGACAAG
		HLS1 qR	CTCGCCGCGAAACATTAAC
		YUC8 qF	AAATACGGTTTGAAACGACCAG
		YUC8 qR	TCGACTTTGTTTCCGTTAAACC
For yeast-two-hybrid
		BD-HLS1 F	TCAGCAGTCGAAGAGCACGGTGGTTAGAGAGTACG
		BD-HLS1 R	TTAGCGTGTGAAGAGCAAATTCTCTAGGGTCTAC
		AD-CO F	TCAGCAGTCGAAGAGCATGTTGAAACAAGAGAGTAACG
		AD-CO R	TTAGCGTGTGAAGAGCGTCGTTACTCTCTTGTTTCAACAT
		AD-CO-dCt F	TCAGCAGTCGAAGAGCATGTTGAAACAAGAGAG
		AD-CO-dCt R	TTAGCGTGTGAAGAGCGTTAATGGAACCATTG
		AD-CO-dNt F	TCAGCAGTCGAAGAGCCTGGTGGTGGATC
		AD-CO-dNt R	TTAGCGTGTGAAGAGCGAATGAAGGAACAATCC
For BiFC assay
		HLS1-cYFP F	AGGCCTGGCGCGCCACTAGTATGACGGTGGTTAGAGAGTACGAC
		HLS1-cYFP R	AGGTCGACAGTACTATCGATAAATTCTCTAGGGTCTACAAAAATGGAAACG
		CO dNt-nYFP F	AGGCCTGGCGCGCCACTAGTATGCATGTTCGTGCACGACGAGG
		CO dNt-nYFP R	TCGAGGTCGACAGTACTATCGATAACTCCTAAATTGCCATAGAGATTCTGC
Constructs for LCI assay
		CO-nLUC F	CGGGGTACCATGTTGAAACAAGAGAGTAACGAC
		CO-nLUC R	ACGCGTCGACTTGAATGAAGGAACAATCCCATATC
		cLUC-HLS1 F	CGGGGTACCATGACGGTGGTTAGAGAG
		cLUC-HLS1 R	TGCACTGCAGAAATTCTCTAGGGTCTAC
For Genotyping
		co-2 mF	CATGTAAGAGCCACTAACGCTG
		co-2 mR	GTGAGTAGTGGTCATGGAGCTG
		ft-10 LP	CAGGTTCAAAACAAGCCAAGA
		ft-10 BP	CCCATTTGACGTGAATGTAGACAC
		ft-10 RP	TAAGCTCAATGATATTCCCGTACA
		co-9 LP	AAGCTGTTGTGACACATGCTG
		co-9 LB	GCCTTTTCAGAAATGGATAAATAGCCTTGCTTCC
		co-9 RP	CCCCTTCTTTCAGATACCAGC
		hls1-1 mF	TCTGGATCATGGCCCGGTT
		hls1-1 mR	AAATTCTCTAGGGTCTACAAAAATGG
For ChIP assay
		FT-C F	CCAAATATTTTGGATTTCAACC
		FT-C R	TGTCCAAACTGGAAAATAAAGGA
		FT-D F	CAATTATCCTGGTCGTGCAA
		FT-D R	TGTCTTGAAACAATTATATCATACGG
		FT-E F	TGCGTATTTGAGTTCGGACA
		FT-E R	AGAACAAGGGATCCTTCAGGT
		FT-G F	GTGGCTACCAAGTGGGAGAT
		FT-G R	TAACTCGGGTCGGTGAAATC
		FT-H F	TCAACACAGAGAAACCACCTG
		FT-H R	CCTGAGGTCTTCTCCACCAA
		ACT7-ChIP F	CCATTCAGGCCGTTCTTTC
		ACT7-ChIP R	CGTTCTGCGGTAGTGGTGA
For transient transcriptional activity assay
		GFP-HLS1 F	GGGCTCGAGAAGCTTATGACGGTGGTTAGAGAG
		GFP-HLS1 R	GATCCGGTGGATCCAAGCTTAAATTCTCTAGGGTCTAC
		CO-HA F	ATTCGAGCTCGGTACCCGGGATGTTGAAACAAGAGAGTAACGACATAGGT
		CO-HA R	CCTGCAGGTCGACTCTAGAGTCAAGCGTAATCTGGTACGTCGTATGG
For plant transformation
		pNLUC-MpHLS1 F	GAAGGGCGGAAAGGAATTCATGGGGACGGTAGTC
		pNLUC-MpHLS1 R	CTTCTCGAGCCCGGGGAATTCAACATCTCTTGGATC
		pNLUC-PpHLS1-1 F	CGGGCTCGAGAAGCTTGGATCCATGAAAATGGTCTCTCAAG
		pNLUC-PpHLS1-1 R	GTTATCTAGATCCGGTGGATCCCACCTCTCGCGGATCTAC
		pNLUC-PpHLS1-2 F	CAAGAAGGGCGGAAAGGAATTCATGGTCTCCCAAGTTAC
		pNLUC-PpHLS1-2 R	CTTCTCGAGCCCGGGGAATTCCACCTCTCGAGGATC
		pNLUC-SmHLS1-1 F	CAAGAAGGGCGGAAAGGAATTCATGGAGCTGCGCGTG
		pNLUC-SmHLS1-1 R	CTTCTCGAGCCCGGGGAATTCGAAGTCCCTGGGATCCAC
		pNLUC-SmHLS1-2 F	GGCCAAGAAGGGCGGAAAGGATGGAGCTGCGCGTGAG
		pNLUC-SmHLS1-2 R	CAAGCTTCTCGAGCCCGGGGCTAGAAGTCTCTGGGATCCACGAAAAC
		35S:GFP-AtHLS1-F	TGCCGCTGCGGCAGCGGCCGAATTCATGACGGTGGTTAGAGAGTACGAC
		35S:GFP-AtHLS1-R	CAAGCTTCTCGAGCCCGGGGAATTCTTAAAATTCTCTAGGGTCTACAAAAATGGA
