# Supplementary material for: The origin, evolution and functional divergence of HOOKLESS1 in plants
Source: Commun Biol. 2023 Apr 26;6:460. doi: 10.1038/s42003-023-04849-4 (PMC10133230; doi:10.1038/s42003-023-04849-4)
Supplement: Supplementary file 6 — Supplementary Data 3 [file 42003_2023_4849_MOESM6_ESM.xlsx]

## Sheet: Source data
Source Data for Figure 6c
Table Analyzed	Hypocotyl length
Two-way ANOVA	Ordinary
Alpha	0.05
Source of Variation	% of total variation	P value	P value summary	Significant?
Interaction	6.957	<0.0001	****	Yes
Row Factor	26.18	<0.0001	****	Yes
Column Factor	17.74	<0.0001	****	Yes
ANOVA table	SS	DF	MS	F (DFn, DFd)	P value
Interaction	12.79	6	2.131	F (6, 826) = 19.5	P<0.0001
Row Factor	48.12	6	8.02	F (6, 826) = 73.37	P<0.0001
Column Factor	32.62	1	32.62	F (1, 826) = 298.4	P<0.0001
Residual	90.28	826	0.1093
Sidak's multiple comparisons test	Mean Diff.	95.00% CI of diff.	Significant?	Summary	Adjusted P Value
22℃ - 28℃
Col-0	-0.8414	-1.004 to -0.6791	Yes	****	<0.0001
hls1-1	-0.05458	-0.2169 to 0.1078	No	ns	0.9589
35S:LUC-MpHLS1/hls1-1#1	-0.2961	-0.4584 to -0.1338	Yes	****	<0.0001
35S:LUC-PpHLS1-1/hls1-1#1	-0.5912	-0.7536 to -0.4289	Yes	****	<0.0001
35S:LUC-PpHLS1-2/hls1-1#2	-0.5032	-0.6655 to -0.3408	Yes	****	<0.0001
35S:LUC-SmHLS1-1/hls1-1#63	-0.2196	-0.3819 to -0.05723	Yes	**	0.002
35S:LUC-SmHLS1-2/hls1-1#6	-0.2526	-0.4149 to -0.09026	Yes	***	0.0002
Test details	Mean 1	Mean 2	Mean Diff.	SE of diff.	N1	N2	t	DF
22℃ - 28℃
Col-0	1.995	2.836	-0.8414	0.06036	60	60	13.94	826
hls1-1	1.747	1.802	-0.05458	0.06036	60	60	0.9043	826
35S:LUC-MpHLS1/hls1-1#1	2.232	2.528	-0.2961	0.06036	60	60	4.906	826
35S:LUC-PpHLS1-1/hls1-1#1	1.908	2.5	-0.5912	0.06036	60	60	9.795	826
35S:LUC-PpHLS1-2/hls1-1#2	1.537	2.04	-0.5032	0.06036	60	60	8.336	826
35S:LUC-SmHLS1-1/hls1-1#63	1.927	2.147	-0.2196	0.06036	60	60	3.638	826
35S:LUC-SmHLS1-2/hls1-1#6	1.893	2.145	-0.2526	0.06036	60	60	4.185	826
Source Data for Figure 6d
Table Analyzed	Hypocotyl Cell Length
Two-way ANOVA	Ordinary
Alpha	0.05
Source of Variation	% of total variation	P value	P value summary	Significant?
Interaction	9.522	<0.0001	****	Yes
Row Factor	25.21	<0.0001	****	Yes
Column Factor	48.51	<0.0001	****	Yes
ANOVA table	SS	DF	MS	F (DFn, DFd)	P value
Interaction	52399	6	8733	F (6, 686) = 64.94	P<0.0001
Row Factor	138719	6	23120	F (6, 686) = 171.9	P<0.0001
Column Factor	266927	1	266927	F (1, 686) = 1985	P<0.0001
Residual	92250	686	134.5
Sidak's multiple comparisons test	Mean Diff.	95.00% CI of diff.	Significant?	Summary	Adjusted P Value
22 - 28
Col-0	-33.54	-39.78 to -27.3	Yes	****	<0.0001
hls1-1	-4.784	-11.02 to 1.457	No	ns	0.2458
35S:LUC-MpHLS1/hls1-1#1	-43.12	-49.36 to -36.88	Yes	****	<0.0001
35S:LUC-PpHLS1-1/hls1-1#1	-49.74	-55.98 to -43.5	Yes	****	<0.0001
35S:LUC-PpHLS1-2/hls1-1#2	-33.62	-39.87 to -27.38	Yes	****	<0.0001
35S:LUC-SmHLS1-1/hls1-1#63	-42.74	-48.98 to -36.5	Yes	****	<0.0001
35S:LUC-SmHLS1-2/hls1-1#6	-65.84	-72.08 to -59.6	Yes	****	<0.0001
Test details	Mean 1	Mean 2	Mean Diff.	SE of diff.	N1	N2	t	DF
22 - 28
Col-0	21.62	55.16	-33.54	2.319	50	50	14.46	686
hls1-1	23.66	28.45	-4.784	2.319	50	50	2.063	686
35S:LUC-MpHLS1/hls1-1#1	24.4	67.52	-43.12	2.319	50	50	18.59	686
35S:LUC-PpHLS1-1/hls1-1#1	34.78	84.52	-49.74	2.319	50	50	21.45	686
35S:LUC-PpHLS1-2/hls1-1#2	44.45	78.08	-33.62	2.319	50	50	14.5	686
35S:LUC-SmHLS1-1/hls1-1#63	44.59	87.33	-42.74	2.319	50	50	18.43	686
35S:LUC-SmHLS1-2/hls1-1#6	31.49	97.33	-65.84	2.319	50	50	28.39	686
Source Data for Figure 6e
Table Analyzed	Relative Expression Level of YUC8
Two-way ANOVA	Ordinary
Alpha	0.05
Source of Variation	% of total variation	P value	P value summary	Significant?
Interaction	23.26	<0.0001	****	Yes
Row Factor	23.19	<0.0001	****	Yes
Column Factor	46.75	<0.0001	****	Yes
ANOVA table	SS	DF	MS	F (DFn, DFd)	P value
Interaction	5.194	6	0.8656	F (6, 28) = 15.96	P<0.0001
Row Factor	5.178	6	0.8629	F (6, 28) = 15.91	P<0.0001
Column Factor	10.44	1	10.44	F (1, 28) = 192.5	P<0.0001
Residual	1.519	28	0.05424
Sidak's multiple comparisons test	Mean Diff.	95.00% CI of diff.	Significant?	Summary	Adjusted P Value
22 - 28
Col-0	-1.24	-1.791 to -0.6903	Yes	****	<0.0001
hls1-1	-0.1506	-0.7008 to 0.3996	No	ns	0.9816
35S:LUC-MpHLS1/hls1-1#1	-0.7683	-1.318 to -0.2181	Yes	**	0.0026
35S:LUC-PpHLS1-1/hls1-1#1	-0.5872	-1.137 to -0.03703	Yes	*	0.0312
35S:LUC-PpHLS1-2/hls1-1#2	-1.062	-1.612 to -0.5117	Yes	****	<0.0001
35S:LUC-SmHLS1-1/hls1-1#63	-2.526	-3.076 to -1.976	Yes	****	<0.0001
35S:LUC-SmHLS1-2/hls1-1#6	-0.6451	-1.195 to -0.09494	Yes	*	0.0145
Test details	Mean 1	Mean 2	Mean Diff.	SE of diff.	N1	N2	t	DF
22 - 28
Col-0	1.001	2.241	-1.24	0.1902	3	3	6.523	28
hls1-1	1.002	1.152	-0.1506	0.1902	3	3	0.7919	28
35S:LUC-MpHLS1/hls1-1#1	1.008	1.776	-0.7683	0.1902	3	3	4.04	28
35S:LUC-PpHLS1-1/hls1-1#1	1	1.588	-0.5872	0.1902	3	3	3.088	28
35S:LUC-PpHLS1-2/hls1-1#2	1.002	2.063	-1.062	0.1902	3	3	5.584	28
35S:LUC-SmHLS1-1/hls1-1#63	1.002	3.528	-2.526	0.1902	3	3	13.29	28
35S:LUC-SmHLS1-2/hls1-1#6	1.007	1.652	-0.6451	0.1902	3	3	3.393	28
